# Supplementary material for: High uptake of COVID-19 vaccines among healthcare workers in urban Uganda
Source: PLoS One. 2024 Apr 16;19(4):e0277072. doi: 10.1371/journal.pone.0277072 (PMC11020364; doi:10.1371/journal.pone.0277072)
Supplement: S1 Data — (XLSX) [file pone.0277072.s001.xlsx]

## Sheet: DETERMINANTSANDLEVEL_DATA_2021-
																			CONFIDENCE						COMPLACENCY					CONVENIENCE				COLLECTIVE RESPONSIBILITY				CONFIDENCE							COMPLACENCY
Record ID	I understand that my participation is completely voluntary	I would like to take part in this study	Gender	What is your level education?	Job category	What is your cadre/Job title(Medical)?	Others (please specify)	What is your job title(Non-medical)?	Others (please specify)	What is your area of operation?	Others (please specify)	What is your level of service?	What is the type of ownership?	Have you cared for patients infected with COVID-19?	Have you ever tested for COVID-19?	If yes above, what were the results?	Have you participated in any COVID-19 vaccine related activities?	Have you received COVID-19 vaccine?	1.Vaccines are safe	2. Encouragement by ministry of health	3. Vaccination was a requirement at workplace	4. COVID-19 vaccines are effective	5. Trust in the healthcare systems	6. Recommendation by a healthcare provider	1. My health condition puts me at high risk of getting severe COVID-19	2. My age puts me at a high risk of getting severe COVID-19	3. My job puts me at a high risk of contracting the Corona virus	4. Someone i know died of COVID-19	5. Good experience with similar vaccination	1. COVID-19 vaccine is free	2. Vaccination was near workplace/brought at workplace	3. My workplace created time to go for vaccination	4. Didn't have transport problem to the vaccination centre	1. Protect family, patients, and friends from getting infected	2. Recommendations by the friend/relative/religious leader	3. Vaccination is a collective action to prevent the spread of COVID-19	4. My friends/employer encouraged me to get vaccinated	1. Did not think the vaccine was effective	2. Did not think the vaccine was safe	3. COVID-19 vaccine production was rushed	4. Had a bad experience or reaction with previous vaccination	5. Someone else told me he/she had/knows someone who had a bad reaction after vaccination	6. Concerned about side effects	7. Had a bad experience with previous vaccinator/health clinic	1. My job doesn't put me at a high risk of getting infected with corona virus	2. My age doesn't put me at a high risk for severe COVID-19	3. There are better ways of prevention other than vaccination	4. Fear of needles	5. Did not think it was needed
1	1	1	0	2	2			1		9		6	2	0	0		0	1	1	1	0	0	1	0	1	0	1	0	1	1	1	1	1	1	1	1	1
2	1	1	0	3	2			2		11	Accounting	6	2	1	1	0	0	1	1	1	0	1	1	1	1	0	1	1	1	1	0	1	1	1	1	1	1
3	1	1	0	3	2			2		11	Accounting	6	2	1	1	0	0	1	1	1	0	1	1	1	1	0	1	1	1	1	0	1	1	1	1	1	1
4	1	1	0	3	2			2		9		6	2	1	1	0	1	1	1	1	0	1	1	1	0	0	1	1	1	1	1	1	1	1	1	1	1
5	1	1	0	3	1	7				6		5	2	1	0		1	1	1	1	1	1	1	1	0	1	1	1	1	1	1	1	0	1	1	1	1
6	1	1	1	3	1	3				3		1	2	1	1	0	0	1	1	1	1	1	1	1	0	1	1	1	1	1	1	1	0	1	1	1	1
7	1	1	1	3	1	7				6		6	2	1	1	0	1	1	1	1	0	1	1	1	0	0	1	1	1	1	1	1	0	1	1	1	1
8	1	1	0	3	1	6				2		5	2	1	0		0	1	1	1	0	1	1	1	1	0	1	0	0	1	0	1	1	1	0	1	0
9	1	1	1	3	1	3				3		1	2	0	1	0	0	1	1	1	0	1	1	1	1	1	1	1	1	1	1	1	0	1	1	1	1
10	1	1	1	3	1	9	Public Health Officer			11	Dental	6	2	1	1	0	0	1	1	1	0	1	0	1	1	0	1	1	1	1	1	1	1	1	1	1	1
11	1	1	1	3	1	6				1		6	2	1	1	0	0	0																				1	1	1	0	0	1	1	1	1	0	0	0
12	1	1	0	3	1	5				1		6	2	1	1	0	0	0																				0	0	0	0	0	0	0	0	0	0	0	0
13	1	1	0	3	1	9	ECN			1		6	2	1	0		0	0																				1	0	1	0	0	0	0	0	0	0	0	0
14	1	1	0	2	2			2		11	All	1	2	1	0		0	0																				1	0	0	0	0	0	0	0	1	1	1	0
15	1	1	0	3	1	9	Enrolled nurse			3		1	2	1	0		0	1	1	1	1	1	1	1	0	0	0	0	1	1	0	1	0	1	1	1	1
16	1	1	0	3	1	6				3		1	1	1	1	0	1	0																				0	0	0	0	1	1	0	0	0	1	0	0
17	1	1	0	2	1	6				1		1	2	1	1	1	1	1	1	1	0	1	1	1	0	0	1	1	1	1	0	1	1	1	1	1	1
18	1	1	0	3	1	6				2		6	1	1	1	0	1	1	1	1	1	1	0	1	0	0	1	1	1	1	1	1	0	1	1	1	1
19	1	1	1	2	2			8		9		1	1	1	1	2	0	0																				1	0	1	0	0	0	0	1	1	0	0	0
20	1	1	0	3	1	7				6		1	2	0	1	0	0	0																				1	1	1	0	1	1	0	1	1	0	0	1
21	1	1	0	3	1	6				7		6	2	0	1	2	0	1	1	1	0	1	1	0	1	0	0	0	1	1	1	1	0	0	0	0	0
22	1	1	0	2	1	6				2		6	2	1	1	1	1	0																				0	0	1	0	0	1	0	0	1	0	0	0
23	1	1	0	2	1	7				6		6	2	1	1	0	0	1	1	1	1	0	1	0	0	0	1	1	1	1	1	0	1	1	1	1	1
24	1	1	0	2	1	6				2		6	1	0	0		1	0																				0	1	0	0	1	0	0	0	0	1	1	0
25	1	1	0	3	1	6				2		6	1	0	0		0	0																				0	0	0	0	0	0	0	0	0	0	0	0
26	1	1	1	2	2			6		11		6	2	0	0		0	0																				0	1	0	0	1	1	1	0	0	0	1	0
27	1	1	1	3	1	7				6		5	2	0	0		1	1	1	1	0	0	1	1	0	0	1	1	1	1	1	1	1	1	0	1	0
28	1	1	1	3	1	6				2		1	2	1	0		1	1	1	1	1	1	1	1	1	1	1	1	1	1	0	1	1	1	1	1	0
29	1	1	1	3	1	5				1		6	2	0	1	0	0	1	1	1	0	1	0	1	1	0	1	1	1	1	0	1	1	1	1	1	1
30	1	1	0	3	1	6				2		6	1	0	0		0	0																				0	0	0	0	0	0	0	0	0	0	0	0
31	1	1	1	3	1	7				6		3	3	1	1	0	1	1	1	1	0	1	1	1	1	0	1	0	1	1	0	0	0	1	1	1	1
32	1	1	1	3	1	6				1		3	3	1	1	0	1	1	1	1	1	1	1	1	0	0	1	0	1	1	1	1	1	1	1	1	1
33	1	1	0	3	1	9				1		3	3	1	1	0	1	0																				1	1	1	0	1	1	1	0	1	1	0	0
34	1	1	0	3	1	6				2		3	3	1	1	0	1	1	1	1	0	1	1	1	0	0	1	1	1	1	1	0	0	1	0	1	1
35	1	1	0	3	1	6				1		3	3	1	1	0	1	1	1	1	1	1	1	1	0	0	1	1	1	1	1	1	1	1	0	1	0
36	1	1	1	2	2			6		1		3	3	0	1	0	1	1	1	1	1	1	1	1	0	0	1	0	1	1	1	1	1	1	1	1	1
37	1	1	0	3	1	9				11		3	3	1	1	0	1	1	1	1	1	1	1	1	1	1	1	1	1	1	1	1	1	1	1	1	1
38	1	1	0	2	2			5		2		3	3	0	1	0	1	1	1	1	0	1	1	1	0	0	1	1	1	1	1	0	1	1	1	1	1
39	1	1	0	3	1	6				2		3	3	0	1	0	1	1	1	1	0	1	1	1	1	1	1	0	1	1	0	1	1	1	1	1	1
40	1	1	0	4	1	9	Gynaecologist			2		6	1	1	1	1	0	1	1	1	0	0	0	1	0	1	1	1	0	1	1	0	1	1	1	1	0
41	1	1	1	3	1	7				6		3	2	0	1	1	0	0																				0	1	1	0	0	1	0	0	0	1	0	0
42	1	1	1	3	1	7				6		5	2	0	1	0	0	0																				1	0	0	0	0	0	0	0	0	0	0	0
43	1	1	1	3	2			9	Ambulance service	8		6	2	1	1	0	0	0																				0	0	0	0	0	0	0	0	0	0	0	0
44	1	1	0	2	1	6				1		5	2	0	0		1	1	0	1	0	1	1	1	0	0	1	1	0	1	0	0	1	1	0	1	1
45	1	1	1	3	1	7				6		5	2	1	1	1	0	0																				1	0	1	0	1	1	0	0	1	0	0	0
46	1	1	0	3	1	9	Enrolled nurse			3		5	2	1	1	0	1	1	1	1	1	1	1	1	0	0	1	1	1	1	1	1	1	1	1	1	1
47	1	1	0	2	2			5		8		6	2	1	0		0	0																				0	0	0	0	0	1	0	0	0	0	0	0
48	1	1	0	3	1	6				2		5	2	1	1	0	1	0																				1	0	0	1	1	1	0	0	0	0	0	0
49	1	1	0	3	1	6				2		6	2	1	1	0	1	1	1	1	1	1	0	1	0	0	1	1	1	1	1	1	0	1	1	1	1
50	1	1	0	3	1	6				2		6	2	1	1	0	1	1	1	1	1	1	1	1	1	1	1	0	0	1	1	1	1	1	1	1	1
51	1	1	1	3	1	7				6		5	2	1	1	1	0	0																				1	1	1	1	0	1	0	1	1	0	0	1
52	1	1	0	3	1	9	Midwife			2		5	2	1	1	0	0	0																				0	0	0	0	1	1	0	0	0	0	0	0
53	1	1	1	3	1	3				1		2	2	1	0		0	1	1	1	0	1	1	0	0	0	1	1	1	1	1	0	0	1	0	1	0
54	1	1	1	3	1	7				6		6	2	1	1	0	1	0																				1	1	1	0	1	1	0	0	1	1	0	1
55	1	1	0	3	2			3		9		6	2	0	1	0	0	0																				0	0	0	0	0	1	0	1	1	0	0	0
56	1	1	0	3	2			3		9		6	2	0	1	0	0	0																				0	1	1	0	1	1	0	0	0	0	0	0
57	1	1	0	3	1	6				1		5	2	1	1	0	0	0																				0	0	0	0	1	1	0	0	0	0	0	0
58	1	1	0	3	2			2		8		6	2	0	1	0	0	0																				0	0	0	0	1	1	0	0	0	0	0	0
59	1	1	0	2	2			1		9		6	2	0	0		0	0																				0	0	0	0	1	1	0	0	0	0	0	0
60	1	1	1	3	1	7				6		6	2	0	0		0	0																				0	0	0	0	0	1	0	0	0	0	0	0
61	1	1	1	3	1	5				3		5	2	1	1	0	0	1	1	1	0	1	1	1	0	0	1	1	1	1	0	1	1	1	1	1	1
62	1	1	0	3	2			3		9		6	2	0	1	0	0	1	1	1	1	1	1	1	0	0	1	1	1	1	1	1	1	1	0	1	1
63	1	1	0	3	1	6				2		6	2	0	0		1	0																				1	1	0	0	1	1	0	1	1	0	0	0
64	1	1	0	3	1	7				6		6	2	1	0		0	0																				1	1	1	0	0	1	0	0	0	0	0	1
65	1	1	0	3	1	7				6		6	2	1	1	0	0	1	1	1	0	1	1	1	0	0	1	0	0	1	0	0	0	1	1	1	1
66	1	1	0	3	1	7				6		6	2	1	1	0	0	1	1	1	0	1	1	1	0	0	1	0	0	1	0	0	0	1	1	1	1
67	1	1	1	3	1	7				6		5	2	1	0		1	1	1	0	0	1	1	1	0	0	1	1	0	1	1	1	0	1	1	1	0
68	1	1	1	3	1	5				1		6	2	1	0		0	0																				1	1	1	0	0	1	0	1	0	1	0	0
69	1	1	0	2	1	6				2		5	1	1	1	0	0	0																				0	1	1	0	1	1	0	0	0	0	0	0
70	1	1	0	2	1	6				2		5	1	1	1	0	0	0																				0	1	1	0	1	1	0	0	0	0	0	0
71	1	1	1	3	1	5				1		3	2	1	0		0	0																				0	0	1	0	0	0	0	1	1	1	0	0
72	1	1	1	3	1	6				1		3	2	1	0		0	0																				0	1	1	0	1	1	0	0	0	0	0	0
73	1	1	1	3	1	6				1		6	2	1	1	0	1	1	1	1	0	1	1	0	0	0	1	1	1	1	1	0	0	1	0	1	0
74	1	1	0	3	1	6				3		6	2	1	1	0	1	1	1	1	0	1	1	0	0	0	1	1	1	1	1	0	0	1	0	1	0
75	1	1	0	3	1	6				1		1	1	0	1	0	0	0																				0	0	0	0	1	1	0	1	0	1	0	0
76	1	1	1	3	1	5				1		1	1	0	1	0	1	1	1	1	0	1	1	1	1	0	1	1	0	1	1	1	1	1	1	1	1
77	1	1	1	3	1	5				1		1	1	0	1	0	1	1	1	1	0	1	1	1	1	0	1	1	0	1	1	1	1	1	1	1	1
78	1	1	0	3	1	9	Records officer			11	Records officer	3	3	1	1	0	1	0																				1	1	1	1	1	1	1	1	1	1	1	1
79	1	1	0	3	2			3		9		1	1	0	0		0	0																				0	0	0	0	1	1	0	0	0	0	1	1
80	1	1	0	3	1	7				6		3	3	1	1	0	1	1	1	1	1	1	1	1	1	1	1	1	1	1	1	1	1	1	1	1	1
81	1	1	0	3	1	6				2		1	1	0	1	0	0	1	1	1	0	1	1	1	0	1	1	0	0	1	1	1	1	1	1	1	1
82	1	1	1	3	1	6				1		3	3	1	1	0	1	1	1	1	1	1	1	1	0	0	1	1	1	1	1	1	1	1	1	1	1
83	1	1	0	3	1	9	Nurse			1		3	3	1	1	0	1	1	1	1	1	1	1	1	1	1	1	1	1	1	1	1	1	1	1	1	1
84	1	1	0	3	1	5				1		3	3	1	1	0	1	1	1	1	1	1	1	1	0	1	1	1	1	1	1	1	1	1	1	1	1
85	1	1	1	3	1	6				1		3	3	1	1	0	1	0																				0	0	1	0	0	1	0	0	0	0	0	1
86	1	1	1	3	1	5				1		1	1	0	1	0	1	1	1	1	0	1	1	0	1	1	1	0	0	1	1	1	1	1	1	1	1
87	1	1	0	3	1	6				1		3	3	1	1	1	1	1	1	1	1	1	1	1	0	0	1	1	1	1	1	1	1	1	1	1	1
88	1	1	0	3	1	6				2		3	3	0	1	0	0	1	1	1	1	1	1	1	0	1	1	1	1	1	1	1	1	1	1	1	1
89	1	1	1	3	1	6				1		3	3	0	1	0	1	1	1	1	1	1	1	1	0	0	1	1	1	1	0	1	1	1	1	1	1
90	1	1	0	3	1	9	Certificate in midwifery			2		3	3	1	1	0	1	0																				0	0	0	0	1	1	0	0	0	1	0	0
91	1	1	0	3	1	6				1		6	2	1	1	1	0	0																				1	1	1	0	1	1	0	0	0	1	0	0
92	1	1	1	2	2			6		11	Security	5	1	0	1	1	1	0																				1	1	1	0	0	0	0	1	1	1	0	0
93	1	1	1	2	2			6		11	Security	5	1	0	1	1	1	0																				0	1	1	0	1	1	0	0	0	0	0	0
94	1	1	1	2	2			5		8		5	1	0	0		0	0																				0	0	0	0	1	1	0	0	0	0	0	0
95	1	1	0	2	1	6				2		6	2	1	0		0	1	1	0	0	1	1	1	0	0	1	1	1	1	0	1	1	1	1	1	1
96	1	1	1	3	2			4		1		5	2	0	1	0	1	0																				0	0	0	0	1	0	0	0	1	0	0	0
97	1	1	0	3	2			4		1		5	2	1	0		1	0																				0	0	0	0	0	0	0	0	0	0	1	0
98	1	1	0	3	1	9	Dental assistant			1		5	1	1	1	1	1	0																				1	1	0	0	1	1	0	1	0	0	0	1
99	1	1	1	3	1	9	Pharmacy technician			1		6	2	1	0		0	0																				1	1	1	0	0	0	0	0	0	0	0	0
100	1	1	0	3	2			1		1		6	1	1	1	0	1	0																				1	1	1	0	1	1	0	0	1	1	1	1
101	1	1	1	3	1	3				1		6	2	1	1	1	1	0																				0	0	1	0	0	1	0	0	0	0	0	0
102	1	1	0	3	1	1				1		6	1	1	0		1	0																				0	1	0	0	1	1	0	0	1	1	0	0
103	1	1	1	3	1	7				6		6	2	1	1	0	0	0																				1	1	1	0	0	1	0	0	0	1	0	0
104	1	1	1	3	2			3		7		1	2	0	1	0	1	1	1	1	1	1	1	1	1	1	1	1	1	1	1	1	1	1	1	1	0
105	1	1	1	3	1	7				9		3	3	0	1	0	1	1	1	1	1	1	1	1	0	0	1	1	1	1	1	1	0	1	1	1	1
106	1	1	1	4	1	9	Clinical psychologist			11	Mental health clinic	4	3	1	1	0	1	1	1	1	1	1	1	1	0	0	1	1	1	1	1	1	1	1	1	1	1
107	1	1	0	3	1	9	Counsellor			7		3	3	0	1	0	1	1	1	1	1	1	1	1	1	0	1	0	1	1	1	1	0	1	1	1	1
108	1	1	1	2	2			6		9		3	3	1	1	1	1	1	1	1	1	0	1	1	0	0	0	1	0	1	1	1	1	1	1	1	1
109	1	1	0	3	1	6				2		5	2	0	0		0	0																				1	0	0	0	1	1	0	0	1	1	0	0
110	1	1	1	3	1	9	Records officer			9		4	3	1	1	0	1	1	1	1	1	1	1	1	0	0	0	0	1	1	1	1	1	1	1	1	1
111	1	1	1	3	1	5				1		5	2	0	1	0	0	0																				0	1	0	0	1	1	0	0	0	0	0	0
112	1	1	1	3	1	5				1		5	2	0	1	0	0	0																				0	1	0	0	1	1	0	0	0	0	0	0
113	1	1	1	3	1	9	Medical records officer			3		4	3	1	1	0	1	1	1	1	1	1	1	1	0	0	0	0	1	1	1	1	0	1	1	1	1
114	1	1	1	3	1	6				1		3	3	1	1	0	1	1	1	1	1	1	1	1	0	1	1	1	1	1	1	1	1	1	1	1	1
115	1	1	0	3	1	7				6		5	2	0	0		0	0																				0	0	0	0	1	1	0	0	0	0	0	0
116	1	1	0	3	1	1				7		4	3	2	1	1	1	1	1	1	1	1	1	1	0	0	1	1	1	1	1	1	1	1	1	1	1
117	1	1	0	3	2			3		9		4	3	1	1	0	1	1	1	1	1	1	1	1	0	1	1	1	1	1	1	1	1	1	1	1	1
118	1	1	0	3	2			1		9		5	2	2	0		0	0																				1	1	0	0	1	1	0	0	0	0	1	1
119	1	1	1	3	2			3		9		5	2	0	1	0	0	0																				1	1	0	0	1	1	0	0	1	0	0	1
120	1	1	0	3	2			3		9		4	3	1	1	0	1	1	1	1	1	1	1	1	0	0	1	1	1	1	1	1	0	1	1	1	1
121	1	1	0	3	1	6				3		3	1	1	1	0	1	1	1	1	1	1	1	1	0	0	1	1	1	1	1	1	0	1	1	1	0
122	1	1	1	3	1	9	Intern nurse			1		3	3	1	1	0	1	1	1	1	1	1	1	1	0	0	1	0	1	1	1	1	0	1	1	1	1
123	1	1	0	2	1	6				1		3	3	0	1	0	1	1	1	1	1	1	1	1	0	0	1	0	1	1	1	1	0	1	1	1	0
124	1	1	0	3	1	7				6		3	3	1	1	0	0	1	1	1	1	1	1	1	1	1	1	1	1	1	1	1	1	1	1	1	1
125	1	1	0	3	1	7				6		3	3	1	1	0	1	1	1	1	1	1	1	1	1	1	1	1	1	1	1	1	1	1	1	1	1
126	1	1	1	3	1	5				1		3	3	0	1	0	0	1	1	1	0	1	1	1	0	1	1	1	1	1	1	1	1	1	1	1	1
127	1	1	1	3	1	6				3		3	1	0	1	0	1	1	1	1	1	1	1	1	0	1	1	1	1	1	1	1	0	1	1	1	1
128	1	1	1	3	1	9				11	Pharmacy	3	3	1	1	0	0	1	1	1	1	1	1	1	0	1	1	1	1	1	1	1	1	1	1	1	1
129	1	1	0	3	1	9	Medical records officer			1		3	3	1	1	0	1	1	1	1	1	1	1	1	0	0	1	1	1	1	1	1	1	1	1	1	1
130	1	1	0	3	1	6				7		4	3	2	1	1	1	1	1	1	1	1	1	1	0	0	1	1	1	1	1	1	1	1	1	1	1
131	1	1	1	3	2			3		9		3	3	0	1	0	1	1	1	1	1	1	1	1	1	1	1	1	1	1	1	1	1	1	1	1	1
132	1	1	0	3	1	6				1		3	3	0	1	1	1	1	1	1	1	1	1	1	1	1	1	0	1	1	1	1	0	1	0	1	0
133	1	1	1	3	2			5		9		3	3	1	1	0	1	1	1	0	1	1	1	1	0	0	1	1	1	1	1	1	1	1	1	1	1
134	1	1	0	3	1	5				11		3	3	1	1	1	1	1	1	1	1	1	1	1	1	1	1	0	1	1	1	1	1	1	1	1	1
135	1	1	1	3	1	6				3		3	1	0	1	0	1	1	1	1	1	1	1	1	0	1	1	0	1	1	1	1	0	1	1	1	1
136	1	1	0	3	1	6				1		3	3	1	1	1	1	1	1	1	1	0	1	1	0	0	1	1	1	1	1	1	1	1	1	1	1
137	1	1	1	2	2			9	Catering	11	Catering dept	1	3	1	1	0	1	1	1	1	1	1	1	1	1	1	1	1	1	1	1	1	1	1	1	1	1
138	1	1	1	2	1	9				11	Pathology	3	3	1	1	0	1	1	1	1	1	1	1	1	1	1	1	1	1	1	1	1	1	1	0	1	1
139	1	1	1	3	1	5				1		3	3	1	1	0	1	1	1	1	1	1	1	1	1	1	1	0	1	1	1	1	0	1	0	1	1
140	1	1	1	3	2			6		9		3	3	1	1	0	1	1	1	1	1	1	1	1	1	1	1	1	1	1	1	1	1	1	1	1	1
141	1	1	1	3	1	9				3		3	3	0	1	0	0	1	1	1	1	1	1	1	1	1	1	1	1	1	1	1	1	1	1	1	1
142	1	1	0	2	2			1		1		3	3	0	1	0	1	1	1	1	1	1	1	1	0	0	1	1	1	1	1	1	1	1	1	1	1
143	1	1	0	3	1	6				3		4	3	1	1	0	1	1	1	1	1	1	1	1	1	0	1	1	1	1	1	1	1	1	1	1	1
144	1	1	1	2	2			9		11		6	3	0	1	0	1	1	1	1	1	0	1	1	1	1	1	0	1	1	1	1	0	1	1	1	1
145	1	1	1	3	1	9				9		5	3	1	1	0	0	1	1	1	1	1	1	1	0	0	0	1	1	1	1	1	0	1	1	1	1
146	1	1	1	4	1	5				1		3	3	1	1	0	1	1	1	1	1	1	1	1	0	0	0	1	1	1	1	1	1	1	1	1	1
147	1	1	1	3	2			3		6		3	2	0	1	0	1	0																				0	1	1	0	1	1	0	1	1	0	1	1
148	1	1	0	3	1	7				6		5	1	1	1	0	0	0																				1	1	1	0	1	1	0	0	0	0	0	0
149	1	1	1	2	2			3		11	Accounting	6	2	1	1	0	0	0																				0	1	0	0	1	1	0	1	1	0	0	0
150	1	1	0	3	1	9	Enrolled nurse			11	Clinic	6	2	1	0		1	0																				0	0	0	0	0	0	0	0	1	0	0	0
151	1	1	1	3	1	9	Records Officer			7		3	3	0	1	0	1	0																				0	0	0	1	0	0	0	0	0	0	0	0
152	1	1	1	3	1	7				6		3	2	1	1	0	1	0																				1	1	1	0	1	1	0	0	1	1	0	0
153	1	1	1	3	1	5				1		3	1	1	1	0	1	1	1	1	0	1	0	1	0	0	1	0	1	1	0	1	1	1	1	1	0
154	1	1	0	3	1	9	Enrolled nurse			1		3	3	1	1	0	1	1	1	1	1	1	1	1	1	1	1	1	1	1	1	1	0	1	1	1	1
155	1	1	0	3	2			9	Data officer	1		3	1	1	1	0	0	0																				0	0	0	0	0	0	0	0	0	0	0	0
156	1	1	0	3	1	6				2		3	3	1	1	0	0	1	1	1	1	1	1	1	1	0	1	1	1	1	1	1	1	1	0	1	1
157	1	1	0	3	1	6				2		3	3	1	1	0	0	0																				0	0	0	0	0	0	0	0	0	0	0	0
158	1	1	1	3	1	5				1		3	3	2	1	0	1	1	1	1	1	1	1	1	0	1	1	0	1	1	0	1	0	1	1	1	1
159	1	1	1	3	1	6				1		3	3	2	1	0	1	1	1	1	1	1	1	1	0	0	1	1	1	1	1	1	1	1	1	1	1
160	1	1	0	3	2			5		1		3	3	1	1	0	1	1	1	1	1	1	1	1	1	1	1	1	1	1	1	1	0	1	1	1	1
161	1	1	0	3	1	6				2		3	3	1	0		1	1	1	1	1	1	1	1	1	1	1	1	1	1	1	1	1	1	1	1	1
162	1	1	0	3	1	9	Councillor			2		3	3	1	1	0	1	1	1	1	1	1	0	0	0	0	0	1	0	1	0	0	0	0	0	0	0
163	1	1	0	2	1	9	Councillor			1		3	3	1	1	0	0	1	1	1	1	1	1	1	1	1	1	1	1	1	1	1	1	1	1	1	1
164	1	1	0	2	1	9				1		3	3	1	1	0	1	1	1	1	1	1	1	1	1	1	1	1	1	1	1	1	1	1	1	1	1
165	1	1	0	3	1	6				2		3	3	0	0		1	0																				1	1	1	0	1	1	0	0	0	0	0	0
166	1	1	0	3	1	6				1		6	1	1	1	0	0	0																				0	0	0	0	0	0	0	0	0	0	0	0
167	1	1	0	2	1	4				1		3	3	0	1	0	0	1	1	1	1	0	1	1	1	1	1	1	1	1	1	1	1	1	1	1	1
168	1	1	0	3	1	6				2		3	3	1	1	0	0	1	1	1	1	1	1	1	0	0	1	1	0	1	0	1	0	1	1	1	1
169	1	1	0	2	2			5		10		3	3	0	1	0	1	1	1	1	1	1	1	1	0	1	1	1	1	1	1	1	1	1	1	1	1
170	1	1	0	3	1	6				1		3	1	1	0		0	0																				1	1	1	0	1	1	0	0	0	1	1	0
171	1	1	0	3	1	9				1		3	3	1	1	0	1	1	1	1	1	1	1	1	1	1	1	1	1	1	1	1	0	1	1	1	1
172	1	1	0	2	1	6				2		3	1	2	1	0	1	1	1	1	0	1	1	1	0	0	1	0	1	1	1	1	0	1	1	1	1
173	1	1	0	3	2			3		1		3	1	1	1	0	0	0																				0	1	1	1	1	1	1	0	1	0	0	0
174	1	1	1	0	2			6		9		3	1	0	0		0	0																				1	1	0	0	0	1	0	1	0	1	0	1
175	1	1	0	3	1	7				6		3	1	1	1	0	0	1	1	1	1	1	1	1	1	1	1	1	0	1	0	0	1	1	0	1	0
176	1	1	0	2	1	6				2		3	1	0	1	0	1	1	1	1	0	1	1	1	0	0	1	1	1	1	1	1	1	1	1	1	1
177	1	1	0	1	2			5		11	The all facility	3	1	0	0		0	0																				1	1	0	0	1	1	1	1	1	1	0	1
178	1	1	0	3	1	3				1		3	1	1	1	0	0	1	1	1	0	1	1	0	1	1	1	0	1	1	0	0	0	1	0	1	1
179	1	1	0	3	1	6				1		3	1	1	1	0	0	1	1	1	1	1	1	1	0	0	1	1	1	1	1	1	1	1	1	1	1
180	1	1	0	1	2			5		11	Around the unit	3	1	0	0		0	0																				0	1	1	0	1	1	0	1	0	1	1	1
181	1	1	1	3	1	7				6		3	1	1	0		0	0																				1	1	1	0	0	1	0	0	0	1	1	1
182	1	1	0	2	1	6				7		3	1	1	0		0	0																				1	1	0	0	1	1	0	1	1	0	1	0
183	1	1	1	3	1	7				6		3	1	1	0		0	0																				1	1	1	0	0	1	0	0	0	1	1	1
184	1	1	1	1	2			5		1		3	1	0	1	0	0	0																				1	1	1	1	1	1	0	1	1	1	1	0
185	1	1	0	2	1	6				1		3	1	1	1	0	0	0																				1	1	1	0	1	1	0	0	1	0	0	1
186	1	1	1	2	2			6		11	Whole facilty	3	1	1	0		0	0																				1	1	1	0	1	1	1	0	0	1	1	1
187	1	1	0	2	1	9	Certificate			2		4	2	0	0		0	0																				0	0	1	0	1	1	0	0	0	0	1	0
188	1	1	0	3	1	6				2		3	1	1	0		0	0																				1	1	1	1	1	1	0	0	0	0	0	0
189	1	1	0	3	1	6				2		3	1	0	1	0	1	0																				0	1	0	0	1	1	0	0	0	0	1	0
190	1	1	0	2	1	6				2		3	1	1	1	0	1	1	1	1	1	1	1	1	1	0	1	1	1	1	0	1	0	1	1	1	1
191	1	1	0	3	1	6				2		3	1	1	1	0	0	1	1	1	1	1	1	1	0	0	1	1	1	1	0	1	1	1	1	1	1
192	1	1	1	4	2			4		4		1	2	0	1	0	1	1	1	1	1	1	1	1	1	1	1	1	0	1	1	1	1	1	1	1	1
193	1	1	1	3	1	7				7		3	1	0	0		0	0																				1	1	1	0	1	1	0	0	0	0	0	0
194	1	1	1	3	1	6				1		6	2	0	0		1	0																				0	0	1	0	0	1	1	0	0	1	1	0
195	1	1	1	3	1	7				6		5	2	1	0		0	0																				0	0	1	0	1	0	0	0	0	1	0	0
196	1	1	1	3	1	5				1		3	3	1	1	0	1	1	1	1	1	1	1	1	0	0	0	0	1	1	1	1	0	1	1	1	1
197	1	1	0	3	1	6				3		5	1	1	0		0	1	1	1	1	1	1	1	0	0	1	1	0	1	1	1	1	1	1	1	1
198	1	1	0	2	1	9	Nursing assistant			1		3	3	1	1	0	1	1	1	1	1	1	1	1	0	0	1	0	1	1	1	1	1	1	1	1	1
199	1	1	0	3	1	6				2		3	3	1	1	0	1	1	1	1	1	1	1	1	0	0	1	1	1	1	1	1	0	1	1	1	1
200	1	1	0	3	1	9	Office Attendant			9		3	3	1	1	0	1	1	1	1	1	1	1	1	1	1	1	1	1	1	1	1	1	1	1	1	1
201	1	1	0	3	1	6				2		4	3	1	1	0	1	1	1	1	1	1	1	1	1	1	1	1	1	1	1	1	1	1	1	1	1
202	1	1	0	3	2			1		1		3	3	0	1	0	1	1	1	1	1	1	1	1	1	1	1	1	1	1	1	1	1	1	1	1	1
203	1	1	0	3	1	6				2		3	3	1	1	0	1	1	1	1	0	1	1	1	1	0	1	1	1	1	1	1	1	1	1	1	0
204	1	1	0	3	1	6				2		3	3	0	1	0	1	1	1	1	1	1	1	1	1	1	1	1	1	1	1	1	1	1	1	1	1
205	1	1	0	3	1	6				2		3	3	0	1	0	1	1	1	1	1	1	1	1	1	1	1	1	1	1	1	1	1	1	1	1	1
206	1	1	0	3	1	6				2		3	3	1	1	0	1	1	1	1	1	1	1	1	0	0	1	1	1	1	1	1	1	1	1	1	1
207	1	1	0	3	1	6				2		3	3	1	1	0	1	1	1	1	0	1	1	1	1	0	1	1	1	1	1	1	1	1	1	1	0
208	1	1	0	3	1	2				1		3	3	1	1	0	1	1	1	1	1	1	1	1	1	1	1	1	1	1	1	1	1	1	1	1	1
209	1	1	1	3	1	6				1		3	3	1	1	0	1	1	1	1	0	1	1	1	0	0	1	1	1	1	1	1	0	1	0	1	1
210	1	1	1	3	1	8				3		4	3	1	1	0	1	1	1	1	1	1	1	1	1	0	0	1	1	1	1	1	0	1	1	1	1
211	1	1	0	3	1	6				1		3	3	1	1	0	1	1	1	1	1	1	1	1	0	0	1	1	1	1	1	1	1	1	1	1	1
212	1	1	0	2	2			4		1		4	3	1	1	0	1	1	1	1	1	1	1	1	1	1	1	1	1	1	1	1	1	1	1	1	1
213	1	1	0	3	1	2				1		3	3	0	1	0	1	1	1	1	1	1	1	1	1	1	1	1	1	1	1	1	1	1	1	1	1
214	1	1	1	3	1	3				1		3	3	0	1	0	1	1	1	1	0	1	1	1	0	1	1	1	1	1	1	1	1	1	1	0	1
215	1	1	0	3	1	6				1		6	2	0	1	0	1	1	1	1	0	1	1	1	1	0	1	1	0	1	0	1	0	1	1	1	1
216	1	1	0	2	2			3		9		3	3	0	1	0	0	1	1	1	1	1	1	1	1	1	1	0	1	1	1	1	1	1	1	1	1
217	1	1	0	3	1	6				1		3	3	0	1	0	1	1	1	1	1	1	1	1	0	1	1	1	1	1	1	1	1	1	1	1	1
218	1	1	0	3	1	3				1		4	3	1	1	0	1	1	1	1	1	1	1	1	1	0	0	1	1	1	1	1	1	1	1	1	1
219	1	1	0	3	1	1				7		3	3	0	1	0	1	1	1	1	1	1	1	1	0	0	1	1	1	1	1	1	1	1	1	1	1
220	1	1	1	3	1	7				6		3	3	1	1	0	1	1	1	1	1	1	1	1	0	0	1	1	1	1	1	1	1	1	1	1	1
221	1	1	1	3	1	9	Counsellor			7		3	3	1	1	1	0	1	1	1	1	1	1	1	1	1	1	1	1	1	1	1	1	1	1	1	1
222	1	1	1	3	1	8				3		4	3	1	1	0	1	1	1	1	1	1	1	1	1	0	0	1	1	1	1	1	1	1	1	1	1
223	1	1	1	3	1	6				6		3	3	1	1	0	1	1	1	1	1	1	1	1	0	0	1	1	1	1	1	1	1	1	1	1	1
224	1	1	0	3	1	3				1		5	3	1	1	0	1	1	1	1	1	1	1	1	1	1	1	1	1	1	1	1	1	0	1	1	1
225	1	1	0	3	1	6				2		3	3	1	1	0	1	1	1	1	1	1	1	1	0	0	0	1	1	1	1	1	1	1	1	1	1
226	1	1	1	3	1	5				1		3	3	1	1	0	1	1	1	1	1	1	1	1	1	1	1	1	1	1	1	1	0	0	1	1	1
227	1	1	0	3	1	5				1		3	3	1	1	0	0	1	0	1	1	0	0	0	0	0	1	0	0	1	1	1	0	1	0	1	0
228	1	1	0	3	1	6				1		3	3	1	1	0	1	1	1	1	1	1	1	1	0	0	1	1	1	1	1	1	1	1	1	1	1
229	1	1	0	2	2			9		9		1	3	0	1	0	1	1	1	1	1	1	1	1	1	1	1	1	1	1	1	1	1	1	1	1	1
230	1	1	0	3	1	6				1		6	2	0	1	0	1	1	1	1	1	1	1	1	0	0	1	1	0	1	1	1	1	1	1	1	1
231	1	1	1	4	1	2				9		3	3	1	1	0	1	1	1	1	1	1	1	1	0	0	1	1	1	1	1	1	0	1	1	1	1
232	1	1	1	3	1	2				1		4	3	1	1	0	1	1	1	0	1	1	1	1	1	1	1	1	1	1	1	1	1	1	1	1	1
233	1	1	1	3	1	6				1		3	3	1	1	0	1	1	1	1	0	1	1	1	0	0	1	1	1	1	1	1	0	1	0	1	1
234	1	1	0	3	1	6				2		5	2	1	1	0	1	1	1	1	0	1	0	0	1	1	1	0	0	1	1	1	1	1	1	1	0
235	1	1	0	3	1	6				3		5	1	1	1	0	1	1	1	1	0	0	1	1	1	0	1	1	0	1	1	1	0	1	1	1	1
236	1	1	0	2	1	6				2		5	2	1	1	1	1	1	1	1	1	1	1	1	0	0	1	0	0	1	1	1	0	1	1	1	1
237	1	1	1	3	2			1		1		5	2	0	0		1	1	1	1	0	1	1	1	0	0	0	1	1	1	1	1	1	1	0	1	1
238	1	1	0	2	2			5		3		6	2	1	1	0	1	1	1	1	1	1	1	1	0	1	1	1	1	1	1	1	1	1	1	1	1
239	1	1	1	3	2			1		11	Reception	6	2	1	1	0	1	1	1	1	0	1	1	1	0	0	1	0	0	1	1	1	1	1	1	1	1
240	1	1	1	3	1	9	Medical radiographer			11	Clinic	6	2	1	1	0	1	0																				1	0	1	1	1	1	1	1	1	1	0	0
241	1	1	1	3	1	7				6		6	2	0	1	0	0	0																				0	0	0	0	0	1	0	0	0	0	0	0
242	1	1	0	2	2			5		2		6	2	1	1	0	1	1	1	1	0	1	1	1	0	0	1	0	1	1	1	1	1	1	1	1	1
243	1	1	0	1	2			5		11	Reception	6	2	0	1	0	1	1	1	1	1	1	1	1	0	0	1	0	1	1	1	1	1	1	1	1	1
244	1	1	0	2	2			5		3		6	2	0	0		1	1	1	1	1	1	1	0	0	0	1	0	1	1	1	1	1	1	1	1	0
245	1	1	0	2	2			9	Chef	11	Kitchen	6	2	0	0		1	1	1	1	1	1	1	1	0	0	1	0	1	1	1	1	1	1	0	1	1
246	1	1	1	3	1	5				11	Theatre	1	1	1	1	0	1	1	1	1	1	1	1	1	0	0	1	1	1	1	1	1	1	1	1	1	0
247	1	1	1	2	2			9	Office assistant	9		6	2	1	1	0	1	1	1	1	1	1	1	1	0	0	1	1	1	1	1	1	1	1	1	1	1
248	1	1	0	1	2			9	Chef	11	Kitchen	6	2	1	1	0	1	1	1	0	1	1	1	1	1	1	1	1	1	1	1	1	1	1	1	0	1
249	1	1	1	3	2			1		1		6	2	0	1	0	1	1	1	1	1	1	1	1	1	0	0	0	1	1	1	1	1	1	1	1	1
250	1	1	0	3	1	6				2		5	2	1	1	0	1	1	1	1	1	1	1	1	1	1	1	1	1	1	1	1	0	1	1	1	1
251	1	1	1	3	2			9	Artist	7		6	2	0	1	0	1	1	1	1	1	1	1	1	1	1	1	1	1	1	1	1	1	1	1	1	1
252	1	1	0	3	1	6				9		1	2	1	1	0	1	1	1	1	1	1	1	1	0	0	1	1	1	1	1	1	1	1	1	1	1
253	1	1	0	4	1	2				5		5	1	1	1	0	1	1	1	1	1	1	1	1	1	1	1	1	1	1	1	1	0	1	1	1	1
254	1	1	1	2	1	9				11		1	1	1	1	0	1	1	1	1	1	1	1	1	1	1	1	1	1	1	1	0	0	1	1	1	1
255	1	1	1	2	1	6				11		1	1	1	1	0	1	1	1	1	1	1	1	1	0	0	1	1	1	1	1	1	1	1	1	1	1
256	1	1	1	3	1	5				7		1	2	1	1	0	1	1	1	1	0	1	1	1	1	0	1	1	1	1	0	1	1	1	1	1	1
257	1	1	1	3	1	7				6		6	2	1	1	0	0	0																				0	0	0	0	0	0	0	0	0	0	0	0
258	1	1	1	3	2			7		11	Driving	1	2	0	0		0	0																				0	0	1	1	1	1	1	1	1	1	0	1
259	1	1	1	2	2			6		11	Security	6	2	0	0		0	0																				1	1	1	0	0	0	0	1	0	1	1	1
260	1	1	1	3	2			8		11	Procurement	6	1	1	1	0	0	0																				0	1	1	0	1	1	0	0	0	1	0	0
261	1	1	1	2	2			6		11	Security	6	2	0	0		0	0																				1	1	1	0	0	0	0	1	0	1	1	1
262	1	1	1	2	2			6		11	Security	6	2	0	0		0	0																				0	1	1	0	1	1	0	0	0	0	0	0
263	1	1	1	3	2			7		9		6	2	0	1	0	1	1	1	0	0	0	1	1	1	1	1	1	0	1	1	1	1	1	1	1	1
264	1	1	1	3	1	7				6		6	2	1	1	1	0	1	1	1	1	1	1	1	0	0	0	0	1	0	0	1	1	1	1	1	1
265	1	1	0	3	1	6				1		6	2	1	1	0	1	1	1	1	1	1	1	1	0	0	1	1	1	1	1	1	0	1	1	1	1
266	1	1	0	3	1	6				1		1	2	1	1	1	1	1	1	1	1	1	1	1	0	1	1	1	1	1	1	1	1	1	1	1	1
267	1	1	0	3	2			4		9		6	2	1	1	1	1	1	1	1	1	1	1	1	1	0	1	1	0	1	1	1	1	1	1	1	1
268	1	1	0	3	1	7				6		1	2	1	1	1	1	1	1	1	1	1	1	1	0	0	1	0	1	1	1	1	0	1	0	1	0
269	1	1	0	4	2			3		1		6	2	1	0		1	1	1	1	1	1	1	1	1	1	1	1	0	1	1	0	1	1	1	1	1
270	1	1	0	1	2			5		1		1	2	1	1	0	1	1	1	1	1	1	1	1	0	0	1	1	0	1	1	1	1	1	0	1	0
271	1	1	0	3	1	6				1		1	2	1	1	0	1	1	1	1	0	1	1	1	0	0	1	1	1	1	1	1	1	1	0	1	1
272	1	1	0	2	2			5		1		1	1	1	1	0	1	1	1	1	1	0	1	1	0	0	1	1	0	1	1	1	0	1	1	1	1
273	1	1	0	2	2			7		5		1	1	2	1	0	1	1	1	1	1	1	1	1	0	0	0	1	1	1	1	1	1	1	1	0	0
274	1	1	0	2	2			6		11	Security	6	2	1	1	1	1	1	1	1	1	1	1	1	0	0	1	0	1	1	1	1	0	1	1	1	1
275	1	1	0	3	2			3		9		6	2	1	1	0	1	1	1	1	1	1	1	1	0	0	1	0	1	1	0	1	1	1	1	1	1
276	1	1	0	3	1	9	Radiographer			11	Radiology department	1	2	1	1	1	1	1	1	1	1	1	1	1	0	0	1	1	1	1	0	1	1	1	1	1	1
277	1	1	0	3	1	7				6		1	2	1	1	0	0	0																				0	0	1	0	0	1	0	1	0	1	0	0
278	1	1	0	3	2			1		9		6	2	1	1	0	0	0																				1	1	0	0	1	1	0	1	1	1	1	1
279	1	1	1	3	1	3				1		6	2	1	1	0	1	0																				0	0	1	0	1	1	0	0	1	1	0	0
280	1	1	1	3	1	9	Pharmacist			1		5	2	1	1	0	1	1	1	1	0	1	1	1	0	0	1	1	0	1	0	1	0	1	0	1	0
281	1	1	0	3	2			1		9		1	2	0	0		0	0																				0	1	1	0	1	1	0	0	0	0	0	0
282	1	1	0	4	2			1		9		1	2	1	0		0	0																				0	1	1	0	1	1	0	0	0	1	1	0
283	1	1	0	3	2			2		11	Accounts	1	2	0	0		1	1	1	1	1	1	1	1	0	0	1	1	0	1	0	1	1	1	0	1	1
284	1	1	0	2	2			5		11		6	1	1	0		1	1	1	1	1	0	1	1	0	0	1	1	1	1	1	1	0	1	1	1	1
285	1	1	0	2	2			5		8		6	2	0	0		0	1	1	1	1	0	1	1	1	1	1	1	1	1	1	1	1	1	1	1	1
286	1	1	0	2	2			9	Chef	11	Hospital cafeteria	1	2	1	0		0	0																				1	1	1	1	1	1	1	0	0	0	1	1
287	1	1	0	3	1	6				2		1	2	2	0		0	0																				1	1	1	0	0	1	0	1	1	0	0	1
288	1	1	0	3	1	6				2		1	2	1	1	0	1	1	1	1	0	1	1	0	0	0	1	0	0	1	1	1	1	1	0	1	0
289	1	1	0	3	1	6				1		1	2	1	0		0	0																				1	1	1	0	1	1	0	0	0	0	0	0
290	1	1	1	3	2			3		9		5	3	1	1	1	1	1	1	1	1	1	1	1	1	1	1	1	1	1	1	1	1	1	1	1	1
291	1	1	0	3	1	6				2		1	2	1	1	0	0	0																				1	1	1	0	1	1	0	0	0	1	0	1
292	1	1	1	4	1	7				6		6	2	1	1	0	0	0																				1	1	1	0	0	1	0	0	0	0	0	0
293	1	1	0	4	2			3		9		5	3	0	1	1	0	1	1	1	1	1	1	1	0	0	1	1	1	1	1	1	1	1	1	1	1
294	1	1	0	4	2			3		9		5	3	0	1	1	0	1	1	1	1	1	1	1	0	0	1	1	1	1	1	1	1	1	1	1	1
295	1	1	0	2	2			6		8		1	2	2	0		0	1	1	1	0	0	1	1	0	0	1	0	1	1	1	1	0	1	1	1	1
296	1	1	0	3	1	6				1		4	3	1	1	1	1	1	1	1	0	1	1	1	1	1	1	1	1	1	1	1	1	1	1	1	1
297	1	1	1	4	1	2				2		1	2	1	0		1	1	1	1	0	1	0	0	0	0	1	0	0	0	0	1	1	1	0	1	0
298	1	1	1	3	1	3				1		6	2	1	0		0	0																				0	1	0	0	1	1	0	0	0	0	0	0
299	1	1	0	3	1	7				6		6	2	1	1	0	1	1	1	0	0	1	1	0	0	1	1	0	1	1	1	1	1	1	0	1	0
300	1	1	0	3	1	6				1		6	2	1	0		0	0																				0	1	1	0	0	1	0	0	0	1	0	0
301	1	1	0	3	1	7				6		5	1	0	1	0	1	1	1	1	0	0	0	1	0	0	1	0	1	1	1	1	0	1	0	1	1
302	1	1	1	4	1	9	public health specialist			11	health communications	5	3	0	0		1	1	1	1	0	1	1	1	0	0	1	1	1	1	1	1	1	1	1	1	0
303	1	1	0	3	2			3		9		6	2	1	0		0	0																				0	0	1	0	0	1	0	1	1	0	0	1
304	1	1	0	2	2			1		6		5	1	0	1	0	0	1	1	1	1	1	1	1	1	0	1	0	1	1	1	1	1	1	1	1	1
305	1	1	0	3	1	7				6		5	1	0	1	0	1	1	1	0	1	0	1	0	0	0	1	0	1	0	0	0	0	0	0	0	0
306	1	1	0	3	2			3		9		3	3	0	1	0	1	0																				0	1	1	0	0	1	0	0	0	1	0	1
307	1	1	0	3	2			3		6		1	1	0	1	0	1	1	1	1	1	1	0	1	1	1	1	0	0	1	1	1	1	1	1	1	1
308	1	1	1	3	1	5				1		6	2	1	1	0	0	1	1	1	0	1	1	0	0	0	1	1	1	1	1	1	1	1	1	1	1
309	1	1	1	3	1	7				6		3	2	0	0		1	1	1	1	0	1	1	1	1	1	1	1	1	1	0	1	1	1	1	1	1
310	1	1	0	3	1	9	Laboratory person			6		5	1	1	1	1	0	1	1	1	0	1	1	1	0	1	1	1	1	1	1	1	0	1	0	1	0
311	1	1	1	2	2			6		11	Askari	6	2	0	1	0	1	1	1	1	1	0	1	1	0	0	1	1	1	1	1	1	1	1	1	1	1
312	1	1	0	3	1	6				2		5	2	1	0		1	1	1	1	1	1	1	1	0	0	1	1	1	1	1	1	0	1	1	1	1
313	1	1	0	2	1	6				1		5	2	1	0		1	1	1	1	1	1	1	1	0	0	1	1	1	1	1	1	1	1	0	1	1
314	1	1	0	3	1	8				1		6	2	0	0		0	0																				0	0	0	0	0	1	0	0	0	0	0	0
315	1	1	0	3	1	7				6		1	1	1	1	0	1	1	1	1	1	1	1	1	0	0	1	1	0	1	1	1	1	1	1	1	1
316	1	1	0	2	1	6				1		6	2	1	1	0	0	0																				1	1	1	0	0	0	0	1	0	0	1	0
317	1	1	1	2	2			5		11	The whole clinic	6	2	0	0		0	0																				0	0	1	0	0	1	0	1	0	0	0	0
318	1	1	0	3	1	7				6		5	1	0	1	1	0	0																				0	0	1	0	1	1	0	1	0	0	0	0
319	1	1	1	3	1	5				1		6	2	1	0		0	0																				1	1	1	0	0	1	0	0	1	1	0	0
320	1	1	0	2	1	9	Enrolled nurse			11	Private clinic	6	3	0	0		0	0																				1	1	1	1	0	1	0	0	0	0	1	0
321	1	1	1	2	1	9	Laboratory assistant			6		6	2	1	0		0	0																				1	1	1	0	0	1	0	0	0	1	0	0
322	1	1	1	3	2			9	Data officer	11	Data section	1	1	0	1	1	1	0																				1	1	1	0	1	1	0	1	1	1	0	1
323	1	1	0	3	1	7				6		6	2	0	1	0	1	0																				1	0	0	0	1	1	0	1	1	1	0	0
324	1	1	0	3	1	7				6		5	1	0	1	1	1	0																				0	0	1	0	0	1	0	0	0	0	0	0
325	1	1	0	3	2			3		9		4	3	1	1	0	1	1	1	1	1	1	1	1	1	0	1	1	0	1	1	1	0	1	0	1	1
326	1	1	0	4	2			3		9		4	3	1	1	1	1	1	1	1	0	1	1	0	0	0	1	1	1	1	1	1	1	1	0	0	1
327	1	1	1	3	1	7				6		1	3	1	1	0	1	0																				0	0	1	0	0	0	0	0	0	0	0	0
328	1	1	1	4	1	7				6		1	1	0	1	0	1	1	1	1	1	1	1	1	0	0	1	1	0	1	1	1	1	1	1	1	1
329	1	1	1	3	2			9		11		6	1	0	1	0	0	1	1	1	0	1	1	1	0	0	1	1	1	1	1	1	1	1	1	1	1
330	1	1	0	3	2			3		9		4	3	0	1	0	0	1	1	1	0	1	1	1	0	0	1	1	1	1	1	1	0	1	0	1	1
331	1	1	0	3	1	7				6		5	1	1	0		0	0																				1	1	1	0	1	1	0	1	1	0	1	1
332	1	1	0	4	2			9	Social Worker	8		2	3	1	1	1	0	1	1	1	0	1	1	1	0	1	0	1	0	1	1	1	1	1	1	1	1
333	1	1	0	3	2			3		9		5	3	0	0		0	0																				1	1	0	0	1	1	0	0	0	0	1	0
334	1	1	0	3	2			3		9		4	3	1	1	0	1	1	1	1	0	1	1	1	0	0	0	1	0	1	1	1	1	1	1	1	1
335	1	1	1	3	1	9	Medical Student			11	Medical Student	1	3	0	1	0	1	1	1	0	1	1	1	1	0	0	1	1	1	1	1	1	1	1	1	1	1
336	1	1	1	4	2			9	Scientist	6		3	3	0	1	0	1	0																				0	1	1	0	1	1	0	0	0	1	1	0
337	1	1	0	3	1	7				6		5	1	0	1	0	0	1	1	1	1	0	0	0	0	0	1	1	1	1	1	1	1	1	1	1	1
338	1	1	0	3	1	9	Vector control Officer			6		4	1	1	1	0	0	1	1	1	1	1	1	1	0	0	0	1	1	1	1	1	1	1	1	1	0
339	1	1	0	3	2			9	Data manager	11	Data management	4	3	0	1	0	0	1	1	1	0	1	0	1	0	0	1	0	1	1	1	1	1	1	1	1	0
340	1	1	1	4	2			3		9		4	3	1	1	0	1	1	1	1	1	1	1	1	0	0	1	1	1	1	1	1	1	1	1	1	1
341	1	1	0	3	2			9	monitoring and evaluation officer	6		1	3	0	1	0	0	0																				1	1	1	0	0	1	0	0	0	0	0	0
342	1	1	0	3	2			3		9		4	3	0	1	0	0	1	1	1	0	1	1	1	0	0	1	1	0	1	1	1	0	1	1	1	1
343	1	1	0	4	2			3		9		4	3	0	1	1	1	1	1	1	1	1	1	1	1	1	1	1	1	1	1	1	1	1	1	1	1
344	1	1	0	4	2			9	Social Worker	11	Social Work	5	3	0	0		0	1	1	1	1	0	0	0	0	0	1	1	1	1	1	1	1	1	1	1	1
345	1	1	0	3	2			9	Data manager	11	Data management	4	3	0	1	0	0	1	1	1	0	1	0	1	0	0	1	0	1	1	1	1	1	1	1	1	0
346	1	1	1	3	1	7				6		1	1	0	1	1	1	1	1	1	1	1	1	1	1	1	1	1	1	1	1	1	1	1	1	1	1
347	1	1	1	3	1	7				6		1	1	0	1	1	1	1	1	1	1	1	1	1	1	1	1	1	1	1	1	1	1	1	1	1	1
348	1	1	0	4	1	7				6		2	3	1	1	0	0	1	1	1	1	1	1	1	0	1	1	1	1	1	1	1	1	1	1	1	1
349	1	1	1	3	1	6				11	Research	6	1	0	0		1	1	1	1	0	0	0	1	1	0	1	1	0	1	1	0	1	1	0	1	1
350	1	1	0	3	1	9	Pharmacist			11	Research	5	1	0	1	0	1	1	0	0	1	1	0	0	0	0	1	0	0	1	1	0	1	1	0	1	1
351	1	1	0	4	1	3				8		5	1	0	1	0	1	1	1	1	0	1	1	0	0	1	1	1	0	1	1	0	0	1	0	1	1
352	1	1	0	3	2			7		9		5	1	1	1	0	0	1	1	0	1	1	1	1	1	1	1	0	0	1	1	1	0	1	0	1	1
353	1	1	1	3	2			9	Engineering	11	Engineering	5	1	0	0		0	1	0	1	1	0	1	0	0	1	0	1	0	1	1	1	1	1	1	1	1
354	1	1	0	3	1	3				1		5	3	0	1	0	0	1	1	0	1	1	1	0	0	0	0	1	0	1	0	0	1	1	0	1	1
355	1	1	1	4	1	7				6		1	3	1	0		1	1	1	1	0	1	1	1	0	0	0	1	1	1	1	1	1	1	0	1	0
356	1	1	0	3	1	5				11	Clinical research	6	1	0	0		0	0																				0	1	1	0	0	1	0	0	1	1	0	0
357	1	1	0	3	1	5				11	Clinical research	6	1	0	0		0	0																				0	1	1	0	0	1	0	0	1	1	0	0
358	1	1	1	3	2			9	IT Assistant	9		5	3	0	1	0	0	1	1	0	1	1	0	0	0	1	1	0	1	1	1	1	1	1	0	1	1
359	1	1	0	4	1	5				11	Research	6	1	1	0		1	1	1	1	1	1	0	0	0	0	1	1	0	1	1	1	1	1	0	1	0
360	1	1	0	3	2			5		8		1	1	0	0		1	1	1	1	1	0	1	1	1	1	1	1	0	1	1	1	1	1	1	1	1
[truncated: 28 more columns]
